# Supplementary material for: NGS Data Repurposing Allows Detection of tRNA Fragments as Gastric Cancer Biomarkers in Patient-Derived Extracellular Vesicles
Source: Int J Mol Sci. 2023 May 18;24(10):8961. doi: 10.3390/ijms24108961 (PMC10219402; doi:10.3390/ijms24108961)
Supplement: Supplementary file 1 [file ijms-24-08961-s001.zip]

Archive with 1 entries (1 files):
- ijms-2313829-supplementary.pdf
